# Supplementary material for: Prediction of mortality in pneumonia patients with connective tissue disease treated with glucocorticoids or/and immunosuppressants by machine learning
Source: Front Immunol. 2023 May 25;14:1192369. doi: 10.3389/fimmu.2023.1192369 (PMC10248221; doi:10.3389/fimmu.2023.1192369)
Supplement: Supplementary file 1 [file Table_1.xlsx]

## Sheet: Sheet 1
CAP
